# Supplementary material for: Dual Core-Shell Loaded Lipid-Polymer Hybrid Nanoparticles as Combination Anti-Infective Delivery Platforms
Source: Pharmaceutics. 2025 Dec 22;18(1):13. doi: 10.3390/pharmaceutics18010013 (PMC12845076; doi:10.3390/pharmaceutics18010013)
Supplement: Supplementary file 1 [file pharmaceutics-18-00013-s001.zip]

Archive with 1 entries (1 files):
- pharmaceutics-4014105-supplementary.pdf
